# Supplementary material for: Quadruped Gait and Regulation of Apoptotic Factors in Tibiofemoral Joints following Intra-Articular rhPRG4 Injection in Prg4 Null Mice
Source: Int J Mol Sci. 2022 Apr 12;23(8):4245. doi: 10.3390/ijms23084245 (PMC9025840; doi:10.3390/ijms23084245)
Supplement: Supplementary file 1 [file ijms-23-04245-s001.zip]

Archive with 1 entries (1 files):
- ijms-1685596-supplementary.pdf
